# Supplementary material for: Fibrolytic vaccination against ADAM12 reduces desmoplasia in preclinical pancreatic adenocarcinomas
Source: EMBO Mol Med. 2024 Oct 30;16(12):3033–56. doi: 10.1038/s44321-024-00157-4 (PMC11628623; doi:10.1038/s44321-024-00157-4)
Supplement: Supplementary file 3 — Source data Fig. 1 [file 44321_2024_157_MOESM3_ESM.zip]

Archive with 38 entries (32 files):
- Figure 1/
- Figure 1/1F tubular area/
- Figure 1/.DS_Store
- __MACOSX/Figure 1/._.DS_Store
- Figure 1/1B tumor growth/
- __MACOSX/Figure 1/._1B tumor growth
- Figure 1/1C tumor volume/
- __MACOSX/Figure 1/._1C tumor volume
- Figure 1/1E collagen deposition/
- Figure 1/1D ADAM12 quantification/
- Figure 1/1F tubular area/~$1F tubule area.xlsx
- __MACOSX/Figure 1/1F tubular area/._~$1F tubule area.xlsx
- Figure 1/1F tubular area/.DS_Store
- __MACOSX/Figure 1/1F tubular area/._.DS_Store
- Figure 1/1F tubular area/1F tubule area.xlsx
- __MACOSX/Figure 1/1F tubular area/._1F tubule area.xlsx
- Figure 1/1F tubular area/v-CTRL.tif
- Figure 1/1F tubular area/v-A12.tif
- Figure 1/1B tumor growth/1B tumor growth curve.xlsx
- __MACOSX/Figure 1/1B tumor growth/._1B tumor growth curve.xlsx
- Figure 1/1C tumor volume/1C tumor volume.xlsx
- __MACOSX/Figure 1/1C tumor volume/._1C tumor volume.xlsx
- Figure 1/1E collagen deposition/1E collagen deposition.xlsx
- __MACOSX/Figure 1/1E collagen deposition/._1E collagen deposition.xlsx
- Figure 1/1E collagen deposition/v-CTRL.tif
- __MACOSX/Figure 1/1E collagen deposition/._v-CTRL.tif
- Figure 1/1E collagen deposition/v-A12.tif
- __MACOSX/Figure 1/1E collagen deposition/._v-A12.tif
- Figure 1/1E collagen deposition/~$1E collagen deposition.xlsx
- __MACOSX/Figure 1/1E collagen deposition/._~$1E collagen deposition.xlsx
- Figure 1/1D ADAM12 quantification/v-A12_ADAM12.tif
- __MACOSX/Figure 1/1D ADAM12 quantification/._v-A12_ADAM12.tif
- Figure 1/1D ADAM12 quantification/v-CTRL_ADAM12 .tif
- __MACOSX/Figure 1/1D ADAM12 quantification/._v-CTRL_ADAM12 .tif
- Figure 1/1D ADAM12 quantification/1D ADAM12 quantification.xlsx
- __MACOSX/Figure 1/1D ADAM12 quantification/._1D ADAM12 quantification.xlsx
- Figure 1/1D ADAM12 quantification/~$1D ADAM12 quantification.xlsx
- __MACOSX/Figure 1/1D ADAM12 quantification/._~$1D ADAM12 quantification.xlsx
