# Supplementary material for: Fibrolytic vaccination against ADAM12 reduces desmoplasia in preclinical pancreatic adenocarcinomas
Source: EMBO Mol Med. 2024 Oct 30;16(12):3033–56. doi: 10.1038/s44321-024-00157-4 (PMC11628623; doi:10.1038/s44321-024-00157-4)
Supplement: Supplementary file 3 — Source data Fig. 1 [file 44321_2024_157_MOESM3_ESM.zip › Figure 1/1F tubular area/1F tubule area.xlsx]

## Sheet: Sheet1
v-CTRL	v-A12
14.7902	13.8353
9.67003	24.9029
10.6758	33.8292
11.4007	38.918
21.0987	31.9407
5.214	28.6646
14.2206	13.2775
7.91786	9.4074
9.19367	9.3945
17.7588	15.6762
9.58	22.203
15.0058	9.77375
12.8866	12.3212
11.311	11.7602
	14.19
	16.2216
