# Supplementary material for: Fibrolytic vaccination against ADAM12 reduces desmoplasia in preclinical pancreatic adenocarcinomas
Source: EMBO Mol Med. 2024 Oct 30;16(12):3033–56. doi: 10.1038/s44321-024-00157-4 (PMC11628623; doi:10.1038/s44321-024-00157-4)
Supplement: Supplementary file 3 — Source data Fig. 1 [file 44321_2024_157_MOESM3_ESM.zip › Figure 1/1B tumor growth/1B tumor growth curve.xlsx]

## Sheet: Sheet1
	Ctrl vacc																		ADAM12 vacc
	Mouse No. 1	Mouse No. 2	Mouse No. 3	Mouse No. 4	Mouse No. 5	Mouse No. 6	Mouse No. 7	Mouse No. 8	Mouse No. 9	Mouse No. 10	Mouse No. 11	Mouse No. 12	Mouse No. 13	Mouse No. 14	Mouse No. 15	Mouse No. 16	Mouse No. 17	Mouse No. 18	Mouse No. 1	Mouse No. 2	Mouse No. 3	Mouse No. 4	Mouse No. 5	Mouse No. 6	Mouse No. 7	Mouse No. 8	Mouse No. 9	Mouse No. 10	Mouse No. 11	Mouse No. 12	Mouse No. 13	Mouse No. 14	Mouse No. 15	Mouse No. 16
day 14	4	4			22.016	19.652								4.851	8.352		5.0715	5.292
day 16	31.0875	9.8415	10.9375		69.629	33.6	50.625	0	8.464	5.5125				14.134	14.85		5.808	6.05		5.566	4.6305		6.5025	11.76				11.664	5.566
day 18	43.0125	6.912	10.9375	32	83.106	71.5275	59.904	48.4	5.6	27.38		27.864		55.8285	49.923	12.622	10.976	13.456	18	9.0625	5.324	10.9375	10.9375	18.513				22.6625	3.7905		52.272	12.443
day 20	47.9	20.808	11.83	46.4	92.2625	95.2875	59.904	61.7625	6	26.568		41.6025	29.4335	81.9205	75.429	21.188	14.8955	20.808	19.22	10.935	16.9875	10.9375	36	20.25				32	9.375	34.2225	62.208	5.566		12.1945
day 22	55.1025	22.6625	33.6	50.625	87.725	89.232	61.4705	45.63	26.5345	34.4605	4	36.982	20.1465	95.526	87.725	24.462	27.38	23.8875	46.55	16.384	13.775	21.4375	25.6	24.5				51.486	8.4375	44	64.061	6.292		12.544
day 24	70.718	26.011	49.35	69.629	95.2875	126.852	90.601	74.06	20.57	34.4605	13.5	53.726	28.0645	148.983	136.462	43.6775	46.464	32.1715	52.506	20.808	29.398	22.05	41.6025	36	12.1945	9.375		55.898	8.75	53.24	85.6745	32.5415	9.126	24.624
day 26	83.8645	28.88	73.044	112.694	91.2925	173.776	149.216	160.314	60.075	39.7535	15.376	79	50.8475	167.861	219.006	76.998	56.074	38.025	57.033	20.23	21.8	18.432	101.43	80.0565	11.76	11.76	23.275	61.482	43.56	72.704	103.518	41.268	16.896	42.336
day 28	90.27	33.6	101.328	107.388	93.636	219.375	139.808	152.876	41.008	51.9115	11.76	80.25	60.7475	200.158	276.538	74.2725	66.816	56.074	62.622	37.926	23.739	22.869	97.77	80.19	16.384	14.4	28.88	84.568	47.5165	120.829	135.816	50.584	19.968	54.1205
