# Supplementary material for: Fibrolytic vaccination against ADAM12 reduces desmoplasia in preclinical pancreatic adenocarcinomas
Source: EMBO Mol Med. 2024 Oct 30;16(12):3033–56. doi: 10.1038/s44321-024-00157-4 (PMC11628623; doi:10.1038/s44321-024-00157-4)
Supplement: Supplementary file 3 — Source data Fig. 1 [file 44321_2024_157_MOESM3_ESM.zip › Figure 1/1C tumor volume/1C tumor volume.xlsx]

## Sheet: Sheet1
v-CTRL	v-A12
89.833	76.5465
36.1415	35.301
115.871	29.275
133.209	28.512
102.5	97.77
235.468	80.19
139.808	16.384
152.876	14.4
41.008	28.88
51.9115	84.568
11.76	31.4505
80.25	82.8435
61.2255	150.822
225.243	44.732
269.115	28.88
58.212	59.904
79.233
68.4285
