# Supplementary material for: Fibrolytic vaccination against ADAM12 reduces desmoplasia in preclinical pancreatic adenocarcinomas
Source: EMBO Mol Med. 2024 Oct 30;16(12):3033–56. doi: 10.1038/s44321-024-00157-4 (PMC11628623; doi:10.1038/s44321-024-00157-4)
Supplement: Supplementary file 3 — Source data Fig. 1 [file 44321_2024_157_MOESM3_ESM.zip › Figure 1/1E collagen deposition/1E collagen deposition.xlsx]

## Sheet: Sheet1
v-CTRL	v-A12
29.6787	26.125
20.9488	23.491
22.821	35.05
32.0815	37.885
37.093	10.7047
26.9945	18.303
32.366	23.216
48.982	14.52
21.495	11.552
32.159	20.164
14.386	28.26
49.357	31.3265
18.845	23.1412
38.383	21.7953
	28.507
	12.408
