# Supplementary material for: Fibrolytic vaccination against ADAM12 reduces desmoplasia in preclinical pancreatic adenocarcinomas
Source: EMBO Mol Med. 2024 Oct 30;16(12):3033–56. doi: 10.1038/s44321-024-00157-4 (PMC11628623; doi:10.1038/s44321-024-00157-4)
Supplement: Supplementary file 3 — Source data Fig. 1 [file 44321_2024_157_MOESM3_ESM.zip › Figure 1/1D ADAM12 quantification/1D ADAM12 quantification.xlsx]

## Sheet: Sheet1
V-CTRL	V-A12
11.6228	1.26491
1.4134	2.68671
7.20309	2.7968
15.0701	1.561
3.044	2.7545
1.54	0.0471111
4.3
	2.81083
4.1984
5.25667
	1.39833
3.74433
6.89217
	3.296
	2.11386
2.0892
7.6838
	3.43017
	2.1068
