# Supplementary material for: Fibrolytic vaccination against ADAM12 reduces desmoplasia in preclinical pancreatic adenocarcinomas
Source: EMBO Mol Med. 2024 Oct 30;16(12):3033–56. doi: 10.1038/s44321-024-00157-4 (PMC11628623; doi:10.1038/s44321-024-00157-4)
Supplement: Supplementary file 4 — Source data Fig. 2 [file 44321_2024_157_MOESM4_ESM.zip]

Archive with 64 entries (53 files):
- Figure 2/
- Figure 2/.DS_Store
- __MACOSX/Figure 2/._.DS_Store
- Figure 2/2G/
- __MACOSX/Figure 2/._2G
- Figure 2/2I/
- __MACOSX/Figure 2/._2I
- Figure 2/2H/
- __MACOSX/Figure 2/._2H
- Figure 2/2A/
- __MACOSX/Figure 2/._2A
- Figure 2/2F/
- __MACOSX/Figure 2/._2F
- Figure 2/2C/
- Figure 2/2D/
- __MACOSX/Figure 2/._2D
- Figure 2/2J/
- __MACOSX/Figure 2/._2J
- Figure 2/2E/
- __MACOSX/Figure 2/._2E
- Figure 2/2B/
- Figure 2/2G/.DS_Store
- __MACOSX/Figure 2/2G/._.DS_Store
- Figure 2/2G/2G ADAM12 expression in different cells.xlsx
- __MACOSX/Figure 2/2G/._2G ADAM12 expression in different cells.xlsx
- Figure 2/2I/.DS_Store
- __MACOSX/Figure 2/2I/._.DS_Store
- Figure 2/2I/2I Killing assay of KP2 and NIH 3T3 A12.xlsx
- __MACOSX/Figure 2/2I/._2I Killing assay of KP2 and NIH 3T3 A12.xlsx
- Figure 2/2H/.DS_Store
- __MACOSX/Figure 2/2H/._.DS_Store
- Figure 2/2H/2H YAC-1 killing assay.xlsx
- __MACOSX/Figure 2/2H/._2H YAC-1 killing assay.xlsx
- Figure 2/2A/2A Absolute No. T cells in PDAC.xlsx
- __MACOSX/Figure 2/2A/._2A Absolute No. T cells in PDAC.xlsx
- Figure 2/2F/2F Elispot assay.xlsx
- __MACOSX/Figure 2/2F/._2F Elispot assay.xlsx
- Figure 2/2C/Edge v-CTRL.tif
- Figure 2/2C/.DS_Store
- __MACOSX/Figure 2/2C/._.DS_Store
- Figure 2/2C/Interior v-CTRL.tif
- Figure 2/2C/2C CD8 T cell infiltration.xlsx
- __MACOSX/Figure 2/2C/._2C CD8 T cell infiltration.xlsx
- Figure 2/2C/~$2C CD8 T cell infiltration.xlsx
- __MACOSX/Figure 2/2C/._~$2C CD8 T cell infiltration.xlsx
- Figure 2/2C/Edge_v-A12.tif
- Figure 2/2C/Interior_v-A12.tif
- __MACOSX/Figure 2/2C/._Interior_v-A12.tif
- Figure 2/2D/2D FACS Spleen CD4 T cells.xlsx
- __MACOSX/Figure 2/2D/._2D FACS Spleen CD4 T cells.xlsx
- Figure 2/2J/2J Elispot assay.xlsx
- __MACOSX/Figure 2/2J/._2J Elispot assay.xlsx
- Figure 2/2E/2E FACS Spleen CD8 T cells.xlsx
- __MACOSX/Figure 2/2E/._2E FACS Spleen CD8 T cells.xlsx
- Figure 2/2B/Edge_CD4_v-CTRL.tif
- __MACOSX/Figure 2/2B/._Edge_CD4_v-CTRL.tif
- Figure 2/2B/Interior_CD4_v-CTRL.tif
- __MACOSX/Figure 2/2B/._Interior_CD4_v-CTRL.tif
- Figure 2/2B/Interior_CD4_v-A12.tif
- __MACOSX/Figure 2/2B/._Interior_CD4_v-A12.tif
- Figure 2/2B/2B CD4 T cell infiltration.xlsx
- __MACOSX/Figure 2/2B/._2B CD4 T cell infiltration.xlsx
- Figure 2/2B/Edge_CD4_v-A12.tif
- __MACOSX/Figure 2/2B/._Edge_CD4_v-A12.tif
