# Supplementary material for: Fibrolytic vaccination against ADAM12 reduces desmoplasia in preclinical pancreatic adenocarcinomas
Source: EMBO Mol Med. 2024 Oct 30;16(12):3033–56. doi: 10.1038/s44321-024-00157-4 (PMC11628623; doi:10.1038/s44321-024-00157-4)
Supplement: Supplementary file 4 — Source data Fig. 2 [file 44321_2024_157_MOESM4_ESM.zip › Figure 2/2I/2I Killing assay of KP2 and NIH 3T3 A12.xlsx]

## Sheet: NIH A12 FC
	v-CTRL	v-A12
original data	12.6	32.8
	14.3	35.2
	12.7	29.7
average	13.2
FC of v-CTRL	0.954545	2.48485
	1.08333	2.66667
	0.962121	2.25

## Sheet: KP2 FC
	v-CTRL	v-A12
original data	0.5	7.1
	2.2	10.2
	3.4	6.5
average	2.03333
FC of v-CTRL	0.245902	3.4918
	1.08197	5.01639
	1.67213	3.19672
