# Supplementary material for: Fibrolytic vaccination against ADAM12 reduces desmoplasia in preclinical pancreatic adenocarcinomas
Source: EMBO Mol Med. 2024 Oct 30;16(12):3033–56. doi: 10.1038/s44321-024-00157-4 (PMC11628623; doi:10.1038/s44321-024-00157-4)
Supplement: Supplementary file 4 — Source data Fig. 2 [file 44321_2024_157_MOESM4_ESM.zip › Figure 2/2A/2A Absolute No. T cells in PDAC.xlsx]

## Sheet: CD4 T cells
v-CTRL	v-A12
4874	10764
1159	1032
5897	2295
3661	579
4310	1625
7886	10126
1954	1876
15146	1390
7044	5686
1174	1262
4822	2544
2416	7254

## Sheet: CD8 T cells
v-CTRL	v-A12
392	1893
115	159
1121	410
492	59
1795	347
3106	2168
622	230
2240	1040
944	796
132	186
1434	358
376	516
