# Supplementary material for: Fibrolytic vaccination against ADAM12 reduces desmoplasia in preclinical pancreatic adenocarcinomas
Source: EMBO Mol Med. 2024 Oct 30;16(12):3033–56. doi: 10.1038/s44321-024-00157-4 (PMC11628623; doi:10.1038/s44321-024-00157-4)
Supplement: Supplementary file 4 — Source data Fig. 2 [file 44321_2024_157_MOESM4_ESM.zip › Figure 2/2F/2F Elispot assay.xlsx]

## Sheet: CD4 T cells
	CTRL vaccine						ADAM12 vaccine
CTRL target	205	198	194.5	187.5	145.5	117.5	162	173	115	118	140	155.5
ADAM12 target	190	215	160.5	158.5	105.5	134.5	197.5	162	162	149	243	168

## Sheet: CD8 T cells
	CTRL vaccine						ADAM12 vaccine
CTRL target	32	42	12	38	24	22	32	42	36	27	14	26
ADAM12 target	20	42	17	45	37	36	60	63	65	60	44	48
