# Supplementary material for: Fibrolytic vaccination against ADAM12 reduces desmoplasia in preclinical pancreatic adenocarcinomas
Source: EMBO Mol Med. 2024 Oct 30;16(12):3033–56. doi: 10.1038/s44321-024-00157-4 (PMC11628623; doi:10.1038/s44321-024-00157-4)
Supplement: Supplementary file 4 — Source data Fig. 2 [file 44321_2024_157_MOESM4_ESM.zip › Figure 2/2C/2C CD8 T cell infiltration.xlsx]

## Sheet: Sheet1
	Total CD8 T cells	Interior CD8 T cells	Edge CD8 T cells	% interior CD8 T cells in total CD8 T cells	% Edge CD8 T cells in CD8 T cells
v-CTRL	193	24	169	12.4352	87.5648
	72	22	50	30.5556	69.4444
	300	31	269	10.3333	89.6667
	60	12	48	20	80
	113	32	81	28.3186	71.6814
v-A12	111	81	30	72.973	27.027
	35	18	17	51.4286	48.5714
	35	17	18	48.5714	51.4286
	83	30	53	36.1446	63.8554
	41	27	14	65.8537	34.1463
	44	18	26	40.9091	59.0909
