# Supplementary material for: Fibrolytic vaccination against ADAM12 reduces desmoplasia in preclinical pancreatic adenocarcinomas
Source: EMBO Mol Med. 2024 Oct 30;16(12):3033–56. doi: 10.1038/s44321-024-00157-4 (PMC11628623; doi:10.1038/s44321-024-00157-4)
Supplement: Supplementary file 4 — Source data Fig. 2 [file 44321_2024_157_MOESM4_ESM.zip › Figure 2/2D/2D FACS Spleen CD4 T cells.xlsx]

## Sheet: naive CD4 T cells
v-CTRL	v-A12
55.6	43.8
51.5	59.5
60.2	43.8
47.3	49.6
63.8	24.4
60	56.1
49.7	52.1
46	52.1
56.4	40.3
54.7	37.4
50	38.8
48.1	44.5

## Sheet: CD62L- CD4 T cells
v-CTRL	v-A12
40.9
45.8
	53.8
	38.5
37.2
51.1
	54.1
	48.5
32.1
38.2
	73.2
	41.9
46.6
51.1
	44
	44.2
39.2
40.9
	56.3
	59.7
45.7
47
	57.7
	50.6
