# Supplementary material for: Fibrolytic vaccination against ADAM12 reduces desmoplasia in preclinical pancreatic adenocarcinomas
Source: EMBO Mol Med. 2024 Oct 30;16(12):3033–56. doi: 10.1038/s44321-024-00157-4 (PMC11628623; doi:10.1038/s44321-024-00157-4)
Supplement: Supplementary file 4 — Source data Fig. 2 [file 44321_2024_157_MOESM4_ESM.zip › Figure 2/2J/2J Elispot assay.xlsx]

## Sheet: NIH 3T3 Elispot
v-CTRL	v-A12
17	43
13	53.5
31	64

## Sheet: KP2 Elispot
v-CTRL	v-A12
29	49.5
27	60
41	65.5
