# Supplementary material for: Fibrolytic vaccination against ADAM12 reduces desmoplasia in preclinical pancreatic adenocarcinomas
Source: EMBO Mol Med. 2024 Oct 30;16(12):3033–56. doi: 10.1038/s44321-024-00157-4 (PMC11628623; doi:10.1038/s44321-024-00157-4)
Supplement: Supplementary file 4 — Source data Fig. 2 [file 44321_2024_157_MOESM4_ESM.zip › Figure 2/2E/2E FACS Spleen CD8 T cells.xlsx]

## Sheet: naive CD8 T cells
v-CTRL	v-A12
48.3	47.5
54.5	55.4
64.6	46.9
54.8	50.3
71.9	41.2
64.6	50.2
58.4	47.6
44.7	46.9
51.5	49.6
47.6	41.7
42.2	42.8
39.8	37.7

## Sheet: CD62L-CD8 T cells
v-CTRL	v-A12
36.1
32.6
	39.8
	35.2
23.5
33.8
	44.2
	40.8
13
24.7
	46
	33.1
24.1
42.1
	36.9
	37.5
34.1
35
	31.7
	44.3
40.9
41.9
	41.1
	44
