# Supplementary material for: Fibrolytic vaccination against ADAM12 reduces desmoplasia in preclinical pancreatic adenocarcinomas
Source: EMBO Mol Med. 2024 Oct 30;16(12):3033–56. doi: 10.1038/s44321-024-00157-4 (PMC11628623; doi:10.1038/s44321-024-00157-4)
Supplement: Supplementary file 4 — Source data Fig. 2 [file 44321_2024_157_MOESM4_ESM.zip › Figure 2/2B/2B CD4 T cell infiltration.xlsx]

## Sheet: Sheet1
	Total CD4 T cells	Interior CD4 T cells	Edge CD4 T cells	% interior CD4 T cells in CD4 T cells	% edge CD4 T cells in CD4 T cells
v-CTRL	49	18	31	36.7347	63.2653
	360	95	265	26.3889	73.6111
	78	25	53	32.0513	67.9487
	143	44	99	30.7692	69.2308
	342	67	275	19.5906	80.4094
v-A12	386	152	234	39.3782	60.6218
	300	93	207	31	69
	1489	223	1266	14.9765	85.0235
	1108	391	717	35.2888	64.7112
