# Supplementary material for: Fibrolytic vaccination against ADAM12 reduces desmoplasia in preclinical pancreatic adenocarcinomas
Source: EMBO Mol Med. 2024 Oct 30;16(12):3033–56. doi: 10.1038/s44321-024-00157-4 (PMC11628623; doi:10.1038/s44321-024-00157-4)
Supplement: Supplementary file 5 — Source data Fig. 3 [file 44321_2024_157_MOESM5_ESM.zip]

Archive with 44 entries (36 files):
- Figure 3/
- Figure 3/3E/
- Figure 3/3C/
- __MACOSX/Figure 3/._3C
- Figure 3/3D/
- Figure 3/.DS_Store
- __MACOSX/Figure 3/._.DS_Store
- Figure 3/3H/
- __MACOSX/Figure 3/._3H
- Figure 3/3F/
- Figure 3/3G/
- __MACOSX/Figure 3/._3G
- Figure 3/3B /
- __MACOSX/Figure 3/._3B 
- Figure 3/3E/Th_A12_v-A12.tif
- __MACOSX/Figure 3/3E/._Th_A12_v-A12.tif
- Figure 3/3E/3E collagen deposition.xlsx
- __MACOSX/Figure 3/3E/._3E collagen deposition.xlsx
- Figure 3/3E/~$3E collagen deposition.xlsx
- __MACOSX/Figure 3/3E/._~$3E collagen deposition.xlsx
- Figure 3/3E/Th_A12_v-CTRL.tif
- __MACOSX/Figure 3/3E/._Th_A12_v-CTRL.tif
- Figure 3/3C/3C tumor volume.xlsx
- __MACOSX/Figure 3/3C/._3C tumor volume.xlsx
- Figure 3/3D/Th_A12_v-A12.tif
- __MACOSX/Figure 3/3D/._Th_A12_v-A12.tif
- Figure 3/3D/3D ADAM12 quantification.xlsx
- __MACOSX/Figure 3/3D/._3D ADAM12 quantification.xlsx
- Figure 3/3D/Th_A12_v-CTRL.tif
- __MACOSX/Figure 3/3D/._Th_A12_v-CTRL.tif
- Figure 3/3H/3H CD8 infiltration.xlsx
- __MACOSX/Figure 3/3H/._3H CD8 infiltration.xlsx
- Figure 3/3F/Th_A12_3_v-CTRL.tif
- __MACOSX/Figure 3/3F/._Th_A12_3_v-CTRL.tif
- Figure 3/3F/Th_A12_2_v-A12.tif
- __MACOSX/Figure 3/3F/._Th_A12_2_v-A12.tif
- Figure 3/3F/3F tubule area.xlsx
- __MACOSX/Figure 3/3F/._3F tubule area.xlsx
- Figure 3/3G/~$3G CD4 T cell infiltration.xlsx
- __MACOSX/Figure 3/3G/._~$3G CD4 T cell infiltration.xlsx
- Figure 3/3G/3G CD4 T cell infiltration.xlsx
- __MACOSX/Figure 3/3G/._3G CD4 T cell infiltration.xlsx
- Figure 3/3B /3B tumor growth curve.xlsx
- __MACOSX/Figure 3/3B /._3B tumor growth curve.xlsx
