# Supplementary material for: Fibrolytic vaccination against ADAM12 reduces desmoplasia in preclinical pancreatic adenocarcinomas
Source: EMBO Mol Med. 2024 Oct 30;16(12):3033–56. doi: 10.1038/s44321-024-00157-4 (PMC11628623; doi:10.1038/s44321-024-00157-4)
Supplement: Supplementary file 5 — Source data Fig. 3 [file 44321_2024_157_MOESM5_ESM.zip › Figure 3/3E/3E collagen deposition.xlsx]

## Sheet: Sheet1
v-CTRL	v-A12
28.934	19.5
32.8994	12.7374
11.3268	8.6505
11.7304	10.4764
17.9318	12.7367
20.1503	8.51467
16.7128	11.2896
	18.401
