# Supplementary material for: Fibrolytic vaccination against ADAM12 reduces desmoplasia in preclinical pancreatic adenocarcinomas
Source: EMBO Mol Med. 2024 Oct 30;16(12):3033–56. doi: 10.1038/s44321-024-00157-4 (PMC11628623; doi:10.1038/s44321-024-00157-4)
Supplement: Supplementary file 5 — Source data Fig. 3 [file 44321_2024_157_MOESM5_ESM.zip › Figure 3/3C/3C tumor volume.xlsx]

## Sheet: Sheet1
v-CTRL	v-A12
111.499	162.729
158.994	146.853
314.928	137.677
103.87	30.324
254.275	118.354
133.2	111.6
171.113	145.119
251.982	19.456
	95.108
