# Supplementary material for: Fibrolytic vaccination against ADAM12 reduces desmoplasia in preclinical pancreatic adenocarcinomas
Source: EMBO Mol Med. 2024 Oct 30;16(12):3033–56. doi: 10.1038/s44321-024-00157-4 (PMC11628623; doi:10.1038/s44321-024-00157-4)
Supplement: Supplementary file 5 — Source data Fig. 3 [file 44321_2024_157_MOESM5_ESM.zip › Figure 3/3D/3D ADAM12 quantification.xlsx]

## Sheet: Sheet1
v-CTRL	v-A12
6.1396	8.7178
9.20967	11.5433
13.2033	8.1635
8.78475	2.59743
10.862	4.07814
13.2567	8.271
7.858	3.00667
18.9273	10.432
	7.61533
