# Supplementary material for: Fibrolytic vaccination against ADAM12 reduces desmoplasia in preclinical pancreatic adenocarcinomas
Source: EMBO Mol Med. 2024 Oct 30;16(12):3033–56. doi: 10.1038/s44321-024-00157-4 (PMC11628623; doi:10.1038/s44321-024-00157-4)
Supplement: Supplementary file 5 — Source data Fig. 3 [file 44321_2024_157_MOESM5_ESM.zip › Figure 3/3H/3H CD8 infiltration.xlsx]

## Sheet: CD8 T cell infiltration
	total CD8 T cells	Interior CD8 T cells	Edge CD8 T cells	% Interior CD8 T cells in total CD8 T cells	% Edge CD8 T cells in total CD8 T cells
v-CTRL	611	60	551	9.81997	90.18
	26	8	18	30.7692	69.2308
	219	129	90	58.9041	41.0959
	245	163	82	66.5306	33.4694
	49	18	31	36.7347	63.2653
	85	56	29	65.8824	34.1176
	25	11	14	44	56
	50	30	20	60	40
v-A12	206	169	37	82.0388	17.9612
	23	13	10	56.5217	43.4783
	622	358	264	57.5563	42.4437
	203	90	113	44.335	55.665
	263	196	67	74.5247	25.4753
	75	67	8	89.3333	10.6667
	73	41	32	56.1644	43.8356
	163	128	35	78.5276	21.4724
	57	38	19	66.6667	33.3333
