# Supplementary material for: Fibrolytic vaccination against ADAM12 reduces desmoplasia in preclinical pancreatic adenocarcinomas
Source: EMBO Mol Med. 2024 Oct 30;16(12):3033–56. doi: 10.1038/s44321-024-00157-4 (PMC11628623; doi:10.1038/s44321-024-00157-4)
Supplement: Supplementary file 5 — Source data Fig. 3 [file 44321_2024_157_MOESM5_ESM.zip › Figure 3/3F/3F tubule area.xlsx]

## Sheet: Sheet1
v-CTRL	v-A12
9.616	14.6622
16.734	25.1407
18.8738	16.3078
16.3078	25.9542
9.5536	17.7508
10.4758	13.0238
17.8458	18.0006
12.5024	21.6954
	19.9898
