# Supplementary material for: Fibrolytic vaccination against ADAM12 reduces desmoplasia in preclinical pancreatic adenocarcinomas
Source: EMBO Mol Med. 2024 Oct 30;16(12):3033–56. doi: 10.1038/s44321-024-00157-4 (PMC11628623; doi:10.1038/s44321-024-00157-4)
Supplement: Supplementary file 5 — Source data Fig. 3 [file 44321_2024_157_MOESM5_ESM.zip › Figure 3/3G/3G CD4 T cell infiltration.xlsx]

## Sheet: Sheet1
	Total CD4 T cells	Interior CD4 T cells	Edge CD4 T cells	% interior CD4 T cells in CD4 T cells	% edge CD4 T cells in CD4 T cells
v-CTRL	226	38	188	16.8142	83.1858
	267	191	76	71.5356	28.4644
	306	96	210	31.3725	68.6275
	392	107	285	27.2959	72.7041
	293	81	212	27.6451	72.3549
	146	55	91	37.6712	62.3288
	165	23	142	13.9394	86.0606
v-A12	300	76	224	25.3333	74.6667
	95	35	60	36.8421	63.1579
	1879	1026	853	54.6035	45.3965
	106	75	31	70.7547	29.2453
	69	52	17	75.3623	24.6377
	481	124	357	25.7796	74.2204
	105	58	47	55.2381	44.7619
	15	13	2	86.6667	13.3333
