# Supplementary material for: Fibrolytic vaccination against ADAM12 reduces desmoplasia in preclinical pancreatic adenocarcinomas
Source: EMBO Mol Med. 2024 Oct 30;16(12):3033–56. doi: 10.1038/s44321-024-00157-4 (PMC11628623; doi:10.1038/s44321-024-00157-4)
Supplement: Supplementary file 5 — Source data Fig. 3 [file 44321_2024_157_MOESM5_ESM.zip › Figure 3/3B /3B tumor growth curve.xlsx]

## Sheet: Sheet1
	v-CTRL								v-A12
Days	mous#1	mouse#2	mous#3	mouse#4	mous#5	mouse#6	mous#7	mouse#8	mous#1	mouse#2	mous#3	mouse#4	mous#5	mouse#6	mous#7	mouse#8	mous#9
21	21.78	44	46.225	21.66	81.882	25.1125	18.816	61.364	44.764	42.4	61.056	17.92	50.336	29.16	50.8475	13.328	75.348
23	28.175	53.24	84.7	32.031					60.0925	68.4285	74.36	20.1465
25	53.877	77.064	124.93	52.136					71.7925	88.938	81.461	14.4
27	57.196	90.396	173.4	63.79	186.857	77.5	65.824	91.936	85.2355	96.8	102.344	11.664	78.75	52.272	82.5	9.504	111.328
29	71.487	103.488	199.119	64.9	196.551	90.396	61.8641	104.362	100.048	122.4	114.376	16.337	88.4835	55.6875	64.8	9.375	79.488
31	76.288	120.933	255.528	75.476	217.782	101.92	65.824	146.072	116.032	161.84	126.514	17.92	98.3125	66.25	89.888	12.615	71.944
33	80.514	128.774	291.964	82.4	225.865	123.576	107.388	182.648	126.15	152.626	126	20.1465	111.012	75.712	102.85	16.337	88.75
35	111.499	158.994	314.928	103.87	254.275	133.2	171.113	251.982	162.729	146.853	137.677	30.324	118.354	111.6	145.119	19.456	95.108
