# Supplementary material for: Fibrolytic vaccination against ADAM12 reduces desmoplasia in preclinical pancreatic adenocarcinomas
Source: EMBO Mol Med. 2024 Oct 30;16(12):3033–56. doi: 10.1038/s44321-024-00157-4 (PMC11628623; doi:10.1038/s44321-024-00157-4)
Supplement: Supplementary file 6 — Source data Fig. 4 [file 44321_2024_157_MOESM6_ESM.zip]

Archive with 52 entries (42 files):
- Figure 4/
- Figure 4/.DS_Store
- __MACOSX/Figure 4/._.DS_Store
- Figure 4/4E/
- __MACOSX/Figure 4/._4E
- Figure 4/4B/
- __MACOSX/Figure 4/._4B
- Figure 4/4C/
- Figure 4/4D/
- Figure 4/4F/
- Figure 4/4H/
- __MACOSX/Figure 4/._4H
- Figure 4/4G/
- Figure 4/4E/4E number of T cells.xlsx
- __MACOSX/Figure 4/4E/._4E number of T cells.xlsx
- Figure 4/4B/4B Tumor volume.xlsx
- __MACOSX/Figure 4/4B/._4B Tumor volume.xlsx
- Figure 4/4C/ADAM12 IF_v_CTRL.tif
- __MACOSX/Figure 4/4C/._ADAM12 IF_v_CTRL.tif
- Figure 4/4C/ADAM12 IF_v_A12.tif
- __MACOSX/Figure 4/4C/._ADAM12 IF_v_A12.tif
- Figure 4/4C/4C ADAM12 quantification.xlsx
- __MACOSX/Figure 4/4C/._4C ADAM12 quantification.xlsx
- Figure 4/4D/4D collagen deposition.xlsx
- __MACOSX/Figure 4/4D/._4D collagen deposition.xlsx
- Figure 4/4D/Collagen staining_v-A12.tif
- __MACOSX/Figure 4/4D/._Collagen staining_v-A12.tif
- Figure 4/4D/Collagen staining_v-CTRL.tif
- __MACOSX/Figure 4/4D/._Collagen staining_v-CTRL.tif
- Figure 4/4F/vascular density CD31/
- Figure 4/4F/.DS_Store
- __MACOSX/Figure 4/4F/._.DS_Store
- Figure 4/4F/4F vasular density and pericyte coverage.xlsx
- __MACOSX/Figure 4/4F/._4F vasular density and pericyte coverage.xlsx
- Figure 4/4F/pericytes/
- Figure 4/4H/4H Liver metastasis.xlsx
- __MACOSX/Figure 4/4H/._4H Liver metastasis.xlsx
- Figure 4/4G/4G GLUT1 quantification.xlsx
- __MACOSX/Figure 4/4G/._4G GLUT1 quantification.xlsx
- Figure 4/4G/GLUT1 v-A12.tif
- __MACOSX/Figure 4/4G/._GLUT1 v-A12.tif
- Figure 4/4G/GLUT1 v-CTRL.tif
- __MACOSX/Figure 4/4G/._GLUT1 v-CTRL.tif
- Figure 4/4F/vascular density CD31/Thumbs.db
- Figure 4/4F/vascular density CD31/CD31_v-A12.tif
- __MACOSX/Figure 4/4F/vascular density CD31/._CD31_v-A12.tif
- Figure 4/4F/vascular density CD31/CD31_v-CTRL.tif
- __MACOSX/Figure 4/4F/vascular density CD31/._CD31_v-CTRL.tif
- Figure 4/4F/pericytes/Pericyte_v-A12.tif
- __MACOSX/Figure 4/4F/pericytes/._Pericyte_v-A12.tif
- Figure 4/4F/pericytes/Pericyte_v-CTRL.tif
- __MACOSX/Figure 4/4F/pericytes/._Pericyte_v-CTRL.tif
