# Supplementary material for: Fibrolytic vaccination against ADAM12 reduces desmoplasia in preclinical pancreatic adenocarcinomas
Source: EMBO Mol Med. 2024 Oct 30;16(12):3033–56. doi: 10.1038/s44321-024-00157-4 (PMC11628623; doi:10.1038/s44321-024-00157-4)
Supplement: Supplementary file 6 — Source data Fig. 4 [file 44321_2024_157_MOESM6_ESM.zip › Figure 4/4E/4E number of T cells.xlsx]

## Sheet: NO. T cells per 1M single cells
v-CTRL	v-A12
88703.7
68254.5
132976
44214.6
41364.7
20423.8
53097.3
47392.8
	121092
	306298
	130672
	79611
	384480
	77007.7
	50505.1
5207.93
19729.5
	46134.5
15551.4
	38356.3
17167
	87386.5
	34643

## Sheet: No. CD8 T cells per 1M
v-CTRL	v-A12
2657.35
977.276
3457.47
964.188
3128.24
1150.25
1551.76
677.551
2942.91
7271.96
	11809
	20963.1
	3415.96
	3628.42
	4016
	4802.12
	3096.62
	6269.42
	11020.4
	1473.46
