# Supplementary material for: Fibrolytic vaccination against ADAM12 reduces desmoplasia in preclinical pancreatic adenocarcinomas
Source: EMBO Mol Med. 2024 Oct 30;16(12):3033–56. doi: 10.1038/s44321-024-00157-4 (PMC11628623; doi:10.1038/s44321-024-00157-4)
Supplement: Supplementary file 6 — Source data Fig. 4 [file 44321_2024_157_MOESM6_ESM.zip › Figure 4/4B/4B Tumor volume.xlsx]

## Sheet: Tumor volume (mm3)
	Tumor size - W	Tumor size - L	Tumor volume
			v-CTRL	v-A12
C7S1	5.639	8.553	135.986
C7S3	6.548	8.232	176.479
C8S1_1	4.337	6.022	56.6356
C8S1_2	4.628	8.214	87.9653		144.601
C8S3	6.591	9.087	197.375
C9S2	5.778	6.793	113.393
C9S4	6.947	8.981	216.715
C10S1	7.165	8.131	208.711
C10S3	5.47	8.19	122.526
C7S2	5.855	7.827		134.159
C7S4	5.285	7.082		98.9045
C8S2	4.727	7.632		85.2667
C8S4	5.956	6.766		120.008
C9S1	6.947	7.329		176.852
C9S3	6.766	7.488		171.396
C9S5	4.912	6.219		75.0252
C10S2	5.133	6.044		79.6227
C10S4	4.8	6.219		71.6429
1-1	8.747	5.964	155.562
1-4	7.727	6.989		188.717
2-1	5.862	4.055	48.1945
2-2	5.159	4.862		60.9769
2-4	9.073	5.454		134.943
3-1	8.603	7.653	251.932
3-3	8.052	6.348	162.236
4-2	6.25	3.656		41.7698
4-3	9.201	4.548	95.1581
4-4	7.409	5.204		100.324
