# Supplementary material for: Fibrolytic vaccination against ADAM12 reduces desmoplasia in preclinical pancreatic adenocarcinomas
Source: EMBO Mol Med. 2024 Oct 30;16(12):3033–56. doi: 10.1038/s44321-024-00157-4 (PMC11628623; doi:10.1038/s44321-024-00157-4)
Supplement: Supplementary file 6 — Source data Fig. 4 [file 44321_2024_157_MOESM6_ESM.zip › Figure 4/4C/4C ADAM12 quantification.xlsx]

## Sheet: Sheet1
v-CTRL	v-A12
1.68657
2.71267
0.158667
2.09775
3.1645
	1.5262
	0.646
	0.0173333
	0.061
	0.0106667
	1.029
	1.249
