# Supplementary material for: Fibrolytic vaccination against ADAM12 reduces desmoplasia in preclinical pancreatic adenocarcinomas
Source: EMBO Mol Med. 2024 Oct 30;16(12):3033–56. doi: 10.1038/s44321-024-00157-4 (PMC11628623; doi:10.1038/s44321-024-00157-4)
Supplement: Supplementary file 6 — Source data Fig. 4 [file 44321_2024_157_MOESM6_ESM.zip › Figure 4/4D/4D collagen deposition.xlsx]

## Sheet: Sheet1
v-CTRL	v-A12
25.695
21.828
19.609
36.37
13.596
	20.5976
	14.857
	13.709
	9.639
	13.598
	5.04825
	1.652
