# Supplementary material for: Fibrolytic vaccination against ADAM12 reduces desmoplasia in preclinical pancreatic adenocarcinomas
Source: EMBO Mol Med. 2024 Oct 30;16(12):3033–56. doi: 10.1038/s44321-024-00157-4 (PMC11628623; doi:10.1038/s44321-024-00157-4)
Supplement: Supplementary file 6 — Source data Fig. 4 [file 44321_2024_157_MOESM6_ESM.zip › Figure 4/4F/4F vasular density and pericyte coverage.xlsx]

## Sheet: vascular density (CD31)
v-CTRL	v-A12
0.914167
0.658
1.8072
0.7785
1.12733
	2.75975
	1.43225
	1.50125
	3.549
	4.87257

## Sheet: pericyte coverage
v-CTRL	v-A12
4.40091	48.5127
11.823	12.5578
4.41122	16.6134
24.7983	16.5611
11.3575	34.6352
	25.28
	29.2666
