# Supplementary material for: Fibrolytic vaccination against ADAM12 reduces desmoplasia in preclinical pancreatic adenocarcinomas
Source: EMBO Mol Med. 2024 Oct 30;16(12):3033–56. doi: 10.1038/s44321-024-00157-4 (PMC11628623; doi:10.1038/s44321-024-00157-4)
Supplement: Supplementary file 6 — Source data Fig. 4 [file 44321_2024_157_MOESM6_ESM.zip › Figure 4/4H/4H Liver metastasis.xlsx]

## Sheet: Liver metastasis
v-CTRL	v-A12
7
7
11
10
5
5
5
4
	4
	7
	8
	4
	4
	2
	4
	3
	2
1.82143
5
	2.16667
6.23077
	2.18182
1.9
	2.98333
3.29167
	1.03564
	1.33333
