# Supplementary material for: Fibrolytic vaccination against ADAM12 reduces desmoplasia in preclinical pancreatic adenocarcinomas
Source: EMBO Mol Med. 2024 Oct 30;16(12):3033–56. doi: 10.1038/s44321-024-00157-4 (PMC11628623; doi:10.1038/s44321-024-00157-4)
Supplement: Supplementary file 6 — Source data Fig. 4 [file 44321_2024_157_MOESM6_ESM.zip › Figure 4/4G/4G GLUT1 quantification.xlsx]

## Sheet: Sheet1
v-CTRL	v-A12
13.351	4.793
11.192	3.499
6.3208	2.152
9.604	2.246
3.21	1.753
	2.794
	1.893
